# Supplementary material for: Intranasal Single-Replication Influenza Vector Induces Cross-Reactive Serum and Mucosal Antibodies against SARS-CoV-2 Variants
Source: Vaccines (Basel). 2023 Jun 5;11(6):1063. doi: 10.3390/vaccines11061063 (PMC10302585; doi:10.3390/vaccines11061063)
Supplement: Supplementary file 1 [file vaccines-11-01063-s001.zip]

Archive with 1 entries (1 files):
- vaccines-2408192-supplementary.pdf
